# Supplementary material for: Speech Reception in Young Children with Autism Is Selectively Indexed by a Neural Oscillation Coupling Anomaly
Source: J Neurosci. 2023 Oct 4;43(40):6779–95. doi: 10.1523/JNEUROSCI.0112-22.2023 (PMC10552944; doi:10.1523/JNEUROSCI.0112-22.2023)
Supplement: Extended Data Table 2-1 — Psychometric data of every participant. The Table was organized for easily download. Download Table 2-1, XLSX file. [file ns-JN-RM-0112-22-s05.xlsx]

## Sheet: Sheet1
Table2-1. Psychometric data of every participant.
Group	Gender	Age	ADOS ALL	ADOS SSA	ADOS RRB	Symptom level	Mullen Scales of Early Learning												Vineland Adaptive Behavior Scales
							Visual reception			Fine motor			Expressive language			Receptive language			Expressive language	Receptive language
							DQ	Raw	Tscore	DQ	Raw	Tscore	DQ	Raw	Tscore	DQ	Raw	Tscore
ASD	M	2.54	7	6	7	moderate	96.15	31	47	96.15	29	46	73.72	22	35	96.15	28	46	15	14
ASD	F	3.29	10	9	10	high	17.73	10	20	32.92	15	20	5.07	3	20	10.13	6	20	5	3
ASD	M	1.74	5	6	5	moderate	82.63	19	36	82.63	18	34	46.48	10	21	67.13	14	26	10	13
ASD	M	2.76	10	9	10	high	90.75	25	34	77.3	22	20	50.41	15	24	53.78	15	20	10	8
ASD	F	2.25	7	8	5	moderate	92.6	28	46	74.8	22	29	60.55	17	30	60.55	18	26	12	14
ASD	M	2.93	10	7	10	high	68.1	26	24	62.42	23	20	11.35	7	20	17.02	6	20	9	7
ASD	M	1.99	10	8	10	high	99.86	26	49	95.7	24	48	58.25	14	28	20.8	7	20	9	7
ASD	M	3.5	10	8	10	high	65.1	27	22	67.71	26	20	41.67	16	20	28.65	13	20	9	9
ASD	M	4.18	8	7	10	high	118.97	48	63	113.02	45	63	71.38	32	32	77.33	34	36	10	15
ASD	M	2.37	10	9	10	high	66.35	22	29	59.37	19	20	31.43	10	20	13.97	6	20	9	8
ASD	F	4.73	9	7	10	high	100.22	47	52	86.15	41	39	101.97	45	52	114.28	47	62	13	17
ASD	F	3.07	10	7	10	high	40.45	18	20	45.84	19	20	16.18	7	20	18.88	9	20	6	5
ASD	M	2.69	6	6	6	moderate	80.53	28	39	71.24	24	26	40.27	13	20	43.36	15	20	9	10
ASD	M	3.01	6	4	10	moderate	71.44	28	31	76.93	28	35	71.44	24	33	65.94	24	30	11	13
ASD	M	2.26	9	10	6	high	93.3	18	43	105.74	19	53	24.88	5	20	68.42	13	31	12	15
ASD	F	2.73	8	6	10	high	76.04	27	36	85.17	28	42	36.5	12	20	27.38	11	20	10	13
ASD	M	3.29	6	6	9	moderate	83.65	33	40	76.04	29	32	55.76	21	22	63.37	25	27	10	10
ASD	M	3.35	8	7	10	high	111.73	41	55	84.42	32	36	89.39	32	43	81.94	30	38	13	8
ASD	M	2.01	7	6	9	moderate	97.46	26	49	113.71	28	64	60.91	15	30	97.46	24	50	11	10
ASD	M	4.77	9	10	6	high	103.75	48	55	98.56	45	51	95.11	44	49	81.27	39	39	13	13
ASD	M	4.48	7	7	8	moderate	83.72	41	37	115.34	47	65	78.13	36	37	85.58	38	41	13	14
ASD	M	2.72	6	4	9	moderate	88.74	30	44	85.68	28	42	82.62	25	41	76.5	25	38	12	13
ASD	F	2.05	9	10	7	high	55.23	16	20	72.22	19	24	29.74	8	20	21.24	7	20	9	6
ASD	M	3.64	6	5	10	moderate	130.55	47	69	96.2	37	46	125.97	44	64	107.65	39	54	19	15
ASD	M	2.66	4	3	8	low	105.25	31	56	91.21	26	45	77.18	21	39	80.69	23	39	14	16
ASD	M	2.45	9	9	6	high	/	/	/	/	/	/	/	/	/	/	/	/	11	9
ASD	M	4.11	10	10	9	high	54.24	29	20	52.23	26	20	24.11	12	20	32.14	17	20	8	8
ASD	M	3.86	6	5	9	moderate	147.49	50	80	121.84	45	69	123.98	45	63	126.11	45	65	15	14
ASD	M	1.99	7	9	5	moderate	103.78	28	52	63.87	18	20	31.93	9	20	43.91	13	20	11	10
ASD	M	3.3	7	7	8	moderate	77.8	32	37	67.76	27	23	45.17	18	20	70.27	27	34	9	9
ASD	M	5.14	4	4	7	low	111.81	50	61	100.47	47	54	93.99	45	48	111.81	48	63	14	13
TD	M	1.98	1	1	1	/	102.62	27	53	90.31	23	44	73.89	18	38	82.1	21	40	16	15
TD	M	2.9	1	1	5	/	117.98			106.47			123.74			106.47			16	15
TD	M	4.15	1	1	5	/	131.99	49	68	97.99	41	48	119.99	46	62	123.99	46	65	17	22
TD	M	2.29	1	1	1	/	214.71	48	80	121.67	32	68	153.87	37	75	150.29	36	74	18	16
TD	M	2.22	1	1	1	/	123.01	33	61	104.37	28	53	134.19	32	66	123.01	30	59	19	19
TD	F	2.65	1	1	5	/	141.25	41	72	103.59	31	53	131.84	36	67	128.7	35	65	18	16
TD	F	1.34	1	1	1	/	180.75	30	80	112.19	20	49	124.66	19	54	155.82	25	69	17	15
TD	M	1.73	1	1	1	/	144.15	31	79	86.49	20	43	129.74	25	68	144.15	28	72	19	17
TD	M	3.12	1	1	1	/	144.84	46	75	91.2	32	42	123.38	39	62	109.97	35	54	17	21
TD	M	1.8	1	1	1	/	115.92	27	58	120.55	26	62	69.55	15	33	88.1	20	42	13	15
TD	F	1.8	2	2	1	/	125.19	29	64	120.55	26	62	69.55	15	33	115.92	25	58	9	15
TD	M	5.44	1	1	1	/	101.18	49	48	104.25	49	53	102.72	48	51	105.78	48	54	15	16
TD	M	2.34	1	1	6	/	103.29	30	53	92.6	26	45	124.66	31	64	117.54	30	59	17	17
TD	M	2	1	1	1	/	/	/	/	/	/	/	/	/	/	/	/	/	14	16
TD	F	2.19	1	1	1	/	/	/	/	/	/	/	/	/	/	/	/	/	16	16
TD	M	2.67	1	1	1	/	109.5	35	58	100.38	31	53	109.5	32	58	139.92	38	70	17	18
TD	M	4.76	1	1	1	/	/	/	/	/	/	/	/	/	/	/	/	/	17	21
TD	M	1.7	1	1	1	/	/	/	/	/	/	/	/	/	/	/	/	/	16	14
TD	M	5.33	1	1	1	/	107.02	50	69	79.11	42	46	108.58	50	75	96.17	46	61	17	18
TD	M	3.14	1	1	5	/	112.27	40	58	109.66	37	59	117.49	38	60	122.71	39	63	17	16
TD	M	5.1	1	1	1	/	114.94	50	58	113.27	49	58	96.61	45	45	98.28	45	46	16	20
TD	F	2.73	1	1	5	/	/	/	/	/	/	/	/	/	/	/	/	/	17	14
TD	M	5.56	1	1	1	/	98.84	49	48	101.84	49	53	79.37	43	39	92.85	46	44	17	19
TD	M	3.82	1	2	1	/	143.91	49	79	115.56	43	68	/	/	/	124.28	44	67	17	19
TD	F	1.57	1	1	1	/	92.02	21	48	102.24	21	54	71.57	14	37	122.69	24	67	12	15
TD	F	1.31	1	1	1	/	104.89	20	53	92.55	17	42	129.56	20	66	117.22	20	60	17	17
TD	F	2.73	1	1	1	/	123.6	39	66	93.45	30	49	87.42	27	46	117.57	34	62	20	17
TD	M	4.68	1	1	1	/	116.92	49	60	93.89	43	45	93.89	43	46	97.43	43	48	18	18
TD	F	1.87	1	1	1	/	138.26	32	75	120.42	27	66	75.82	17	39	124.88	27	65	15	19
TD	M	2.23	1	1	5	/	107.61	31	56	96.85	27	48	82.5	22	41	107.61	28	53	15	15
TD	M	1.68	1	1	1	/	172.07	34	80	121.46	25	64	86.04	17	43	151.83	28	72	15	17
TD	F	3.13	1	1	5	/	127.73	43	65	87.82	31	39	87.82	33	49	109.11	35	54	15	20
TD	F	4.33	1	1	1	/	115.07	48	59	109.32	45	56	120.82	47	61	118.91	46	61	18	18
